# Supplementary material for: Preparation and Application of Magnetic Microporous Organic Networks for Rapid Adsorption Enrichment of Multiple Mycotoxins in Complex Food Matrices
Source: Foods. 2025 Nov 21;14(23):3984. doi: 10.3390/foods14233984 (PMC12692691; doi:10.3390/foods14233984)
Supplement: Supplementary file 1 [file foods-14-03984-s001.zip]

Archive with 1 entries (1 files):
- foods-3978611-supplementary.pdf
